# Supplementary material for: Synthesis and evaluation of protein-based biopolymer in production of silver nanoparticles as bioactive compound versus carbohydrates-based biopolymers
Source: R Soc Open Sci. 2020 Oct 21;7(10):200928. doi: 10.1098/rsos.200928 (PMC7657912; doi:10.1098/rsos.200928)
Supplement: Charts of TGA and FTIR [file rsos200928supp1.zip]

Archive with 16 entries (16 files):
- TGA-IR charts/TGA Starch.pdf
- TGA-IR charts/TGA oxidized cellulose.pdf
- TGA-IR charts/FTIR sodifum caseinate-AgNPst.pdf
- TGA-IR charts/TFA Sodium caseinatet.pdf
- TGA-IR charts/TGA carboxymethyl cellulose.pdf
- TGA-IR charts/FTIR Starch.pdf
- TGA-IR charts/FTIR Starch-AgNPst.pdf
- TGA-IR charts/TGA Carboxymethyl cellulose-AgNPs.pdf
- TGA-IR charts/FTIR-Oxidized cellulose.pdf
- TGA-IR charts/TGA starch-AgNPs.pdf
- TGA-IR charts/TGA Sod. caseinate-AgNPs.pdf
- TGA-IR charts/FTIR carboxymethyl cellulose-AgNPs.pdf
- TGA-IR charts/TGA oxidized cellulose-AgNPs.pdf
- TGA-IR charts/FTIR carboxymethyl cellulose.pdf
- TGA-IR charts/FTIR-sodium caseinate.pdf
- TGA-IR charts/FTIR Oxidized cellulose-AgNPs.pdf
